# Supplementary material for: Self-DNA Early Exposure in Cultivated and Weedy Setaria Triggers ROS Degradation Signaling Pathways and Root Growth Inhibition
Source: Plants (Basel). 2023 Mar 13;12(6):1288. doi: 10.3390/plants12061288 (PMC10058795; doi:10.3390/plants12061288)
Supplement: Supplementary file 1 [file plants-12-01288-s001.zip]

Archive with 1 entries (1 files):
- plants-2150959-supplementary.pdf
